# Supplementary material for: Prediction of Primary Tumour and Axillary Lymph Node Response to Neoadjuvant Chemo(Targeted) Therapy with Dedicated Breast [18F]FDG PET/MRI in Breast Cancer
Source: Cancers (Basel). 2023 Jan 7;15(2):401. doi: 10.3390/cancers15020401 (PMC9857040; doi:10.3390/cancers15020401)
Supplement: Supplementary file 1 [file cancers-15-00401-s001.zip]

Archive with 1 entries (1 files):
- cancers-2076823-supplementary.pdf
